# Supplementary material for: Integrated transcriptomic and metabolomic analyses of yellow horn (Xanthoceras sorbifolia) in response to cold stress
Source: PLoS One. 2020 Jul 24;15(7):e0236588. doi: 10.1371/journal.pone.0236588 (PMC7380624; doi:10.1371/journal.pone.0236588)
Supplement: S1 Table — (XLS) [file pone.0236588.s007.xls]

## Sheet: Table S1
Table S1. Primers used in qRT-PCR analysis.
Gene ID	Annotation	Forward primer	Reverse primer	Product Size (bp)
c24784.graph_c0	Actin1	CTCAATCCCAAGGCAAATCG	GACAGCCTGGATAGCGACA	90
c29943.graph_c1	MEKK1	TCTGCATGGTTTGAAGTATCT	TTGCCAATCCAAAATCAGC	116
c24440.graph_c0	PP2C	TTTGGATTCACTTCGGTTTGT	CCTTCTCGCAGGATTCTTTC	102
c36168.graph_c0	WRKY	CAGGGAGATTCTTCAGCC	CATCTCTTGGCATCAGGTTCA	108
c28392.graph_c0	CBF	CTCGGATGAGGAGGTTCTAC	CGCCTAACGCCTCTGTAT	102
c27939.graph_c0	NAC	CGGGAACAATGATGTCTACG	TGAGCCCACTTTGAACCT	101
c22390.graph_c0	ERF	CGAAGTGGAGCGTGAAGT	GGGTTGCTGAGGCTGATG	103
c34075.graph_c6	DREB	TGCCTGATGTTACGACCTC	TTGATTCGCCTTCCTTACTC	120
c25301.graph_c1	bHLH	CTATCATTTCAGTGGAGGGCT	CGGCGAGTTGTTGTTATTG	109
c22128.graph_c0	carboxylesterase	CCTCTCAACCCTACCAACA	TCCGCCGTGGAAGTGAAT	102
c22994.graph_c0	aspartyl protease	CATTCCTCTGTCTCCGTTTC	TAAGGTGGTGGGCTCTGG	101
1Reference gene
