# Supplementary material for: Integrated transcriptomic and metabolomic analyses of yellow horn (Xanthoceras sorbifolia) in response to cold stress
Source: PLoS One. 2020 Jul 24;15(7):e0236588. doi: 10.1371/journal.pone.0236588 (PMC7380624; doi:10.1371/journal.pone.0236588)
Supplement: S2 Table — (XLS) [file pone.0236588.s008.xls]

## Sheet: Table S2
Table S2. Statistics of the unigene assembly results.
Length Range (bp)	Transcript Number	Unigene Number
200–300	22,317 (5.84%)	17,648 (27.93%)
300–500	23,574 (6.17%)	15,412 (24.39%)
500–1000	34,867 (9.13%)	12,494 (19.77%)
1000–2000	77,711 (20.35%)	7,261 (11.49%)
2000+	223,457 (58.51%)	10,382 (16.43%)
Total Number	381926	63197
Total Length	1008948114	68057219
N50 Length	3630	2472
Mean Length	2642	1077
