# Supplementary material for: Integrated transcriptomic and metabolomic analyses of yellow horn (Xanthoceras sorbifolia) in response to cold stress
Source: PLoS One. 2020 Jul 24;15(7):e0236588. doi: 10.1371/journal.pone.0236588 (PMC7380624; doi:10.1371/journal.pone.0236588)
Supplement: S3 Table — (XLS) [file pone.0236588.s009.xls]

## Sheet: Table S3
Table S3. DEGs encoding transcription factor families.
TF_ID	Family	Regulated	AGI
c27615.graph_c0	AP2	up	AT4G36920.1
c32703.graph_c0	ARF	up	AT2G28350.1
c24539.graph_c0	ARR-B	up	AT1G67710.1
c20686.graph_c0	B3	up	AT2G36080.1
c34961.graph_c0	B3	down	AT3G18990.1
c35507.graph_c0	B3	down	AT3G18990.1
c33624.graph_c1	BES1	up	AT1G78700.1
c22876.graph_c0	bHLH	up	AT5G56960.1
c26510.graph_c0	bHLH	up	AT1G01260.1
c32597.graph_c0	bHLH	up	AT3G19500.1
c19030.graph_c0	bHLH	down	AT1G26945.1
c25301.graph_c1	bHLH	down	AT3G57800.2
c32574.graph_c0	bHLH	down	AT4G36930.1
c32575.graph_c1	bHLH	down	AT2G43010.2
c33191.graph_c1	bHLH	down	AT5G67060.1
c33369.graph_c0	bZIP	up	AT2G40950.1
c35571.graph_c1	bZIP	up	AT1G43700.1
c21783.graph_c0	bZIP	down	AT5G49450.1
c22072.graph_c0	bZIP	down	AT2G40620.1
c18977.graph_c0	C2H2	up	AT1G27730.1
c29068.graph_c0	C2H2	up	AT3G45260.1
c31808.graph_c1	C2H2	up	AT1G27730.1
c34241.graph_c1	C2H2	up	AT3G50700.1
c21180.graph_c0	C2H2	down	AT2G29660.1
c22106.graph_c0	C2H2	down	AT1G24625.1
c26576.graph_c1	C3H	up	AT2G41900.1
c28923.graph_c1	C3H	up	AT5G58620.1
c29315.graph_c2	C3H	up	AT1G04990.2
c24486.graph_c1	C3H	down	AT5G18550.1
c30155.graph_c0	C3H	down	AT5G56510.1
c34291.graph_c0	CO-like	up	AT2G33500.1
c32907.graph_c0	DBB	up	AT1G78600.1
c29434.graph_c0	Dof	up	AT3G47500.1
c15670.graph_c0	ERF	up	AT4G17500.1
c18633.graph_c0	ERF	up	AT3G15210.1
c20238.graph_c0	ERF	up	AT1G78080.1
c20298.graph_c1	ERF	up	AT5G65130.1
c21646.graph_c0	ERF	up	AT4G13620.1
c22390.graph_c0	ERF	up	AT5G44210.1
c22926.graph_c0	ERF	up	AT5G67190.1
c26933.graph_c0	ERF	up	AT4G27950.1
c28392.graph_c0	ERF	up	AT4G25470.1
c28801.graph_c0	ERF	up	AT5G44210.1
c29921.graph_c0	ERF	up	AT1G71520.1
c33429.graph_c1	ERF	up	AT5G61890.1
c34075.graph_c6	ERF	up	AT2G40340.1
c14792.graph_c0	ERF	down	AT1G15360.1
c7756.graph_c0	ERF	down	AT2G44940.1
c27013.graph_c0	FAR1	down	AT4G38180.1
c28976.graph_c0	FAR1	down	AT1G10240.1
c30524.graph_c5	FAR1	down	AT4G12850.2
c31802.graph_c0	FAR1	down	AT4G38180.1
c30754.graph_c0	G2-like	up	AT2G38300.1
c35725.graph_c1	G2-like	up	AT3G46640.2
c31398.graph_c0	G2-like	down	AT3G10760.1
c22593.graph_c0	GATA	down	AT5G25830.1
c15236.graph_c0	GRAS	up	AT5G59450.1
c24505.graph_c0	GRAS	up	AT1G63100.1
c26522.graph_c0	GRAS	up	AT1G21450.1
c34291.graph_c1	GRAS	up	AT1G07530.1
c34378.graph_c0	GRAS	up	AT5G48150.1
c35600.graph_c3	GRAS	up	AT4G17230.1
c26751.graph_c0	GRAS	down	AT1G14920.1
c29029.graph_c0	HB-other	up	AT4G12750.1
c33970.graph_c4	HD-ZIP	up	AT2G46680.1
c32881.graph_c0	HD-ZIP	up	AT5G53980.1
c33347.graph_c0	HD-ZIP	up	AT3G60390.1
c21126.graph_c0	HD-ZIP	down	AT1G69780.1
c36111.graph_c0	HD-ZIP	down	AT2G22430.1
c19152.graph_c1	HSF	up	AT3G24520.1
c28210.graph_c0	HSF	up	AT2G26150.1
c33751.graph_c0	HSF	up	AT5G03720.1
c20768.graph_c1	LBD	down	AT3G11090.1
c29587.graph_c0	M-type_MADS	up	AT1G77950.2
c33318.graph_c0	MYB	up	AT5G04760.1
c33181.graph_c5	MYB_related	up	AT3G16350.1
c33486.graph_c0	MYB_related	up	AT5G47390.1
c7774.graph_c0	MYB_related	up	AT1G08810.1
c30237.graph_c1	MYB	down	AT1G49010.1
c23243.graph_c0	MYB_related	down	AT1G75250.2
c26857.graph_c1	MYB_related	down	AT5G40330.1
c30395.graph_c2	MYB_related	down	AT5G15310.1
c25617.graph_c0	NAC	up	AT5G61430.1
c27939.graph_c0	NAC	up	AT4G27410.2
c34956.graph_c0	NAC	up	AT1G26870.1
c35859.graph_c0	NAC	up	AT5G04410.1
c35919.graph_c0	NAC	up	AT1G69490.1
c20043.graph_c0	NAC	down	AT5G64530.1
c32796.graph_c2	NAC	down	AT2G17040.1
c28370.graph_c0	NF-X1	up	AT1G10170.1
c36513.graph_c1	Nin-like	up	AT4G35270.1
c32340.graph_c0	SRS	down	AT5G12330.1
c29095.graph_c1	TALE	up	AT2G35940.1
c29796.graph_c4	TCP	down	AT3G47620.1
c21437.graph_c0	Trihelix	up	AT5G01380.1
c34066.graph_c3	Trihelix	down	AT1G76880.1
c12320.graph_c1	WRKY	up	AT5G49520.1
c19308.graph_c0	WRKY	up	AT2G47260.1
c22660.graph_c0	WRKY	up	AT1G80840.1
c22982.graph_c1	WRKY	up	AT4G18170.1
c25541.graph_c0	WRKY	up	AT4G31550.2
c25855.graph_c0	WRKY	up	AT4G23810.1
c26048.graph_c0	WRKY	up	AT4G23550.1
c30092.graph_c0	WRKY	up	AT1G29280.1
c31755.graph_c0	WRKY	up	AT1G13960.1
c31755.graph_c1	WRKY	up	AT2G03340.1
c33466.graph_c1	WRKY	up	AT4G24240.1
c35312.graph_c1	WRKY	up	AT4G01250.1
c36168.graph_c0	WRKY	up	AT2G38470.1
c20654.graph_c0	ZF-HD	up	AT4G24660.1
