# Supplementary material for: Integrated transcriptomic and metabolomic analyses of yellow horn (Xanthoceras sorbifolia) in response to cold stress
Source: PLoS One. 2020 Jul 24;15(7):e0236588. doi: 10.1371/journal.pone.0236588 (PMC7380624; doi:10.1371/journal.pone.0236588)
Supplement: S4 Table — (XLS) [file pone.0236588.s010.xls]

## Sheet: Table S4
Table S4. Summary of gene ontology (GO) enrichment of DEGs in X. sorbifolia in response to cold stress.
Cold response	NO.	GO term	GO-ID	p-value	Number	Percentage (%)
up	1	biological_process	8150	0.00192	186	0.330373
	1.1	response to abiotic stimulus	9628	9.6931e-13	50	0.0888099
	1.2	response to stress	6950	1.6336e-11	63	0.111901
	1.3	response to chemical	42221	1.0269e-14	63	0.111901
	1.4	response to biotic stimulus	9607	2.2537e-09	34	0.0603908
	1.5	response to endogenous stimulus	9719	1.0699e-12	44	0.0781528
	1.6	response to external stimulus	9605	4.8791e-08	37	0.0657194
	1.7	cellular process	9987	4.0271e-11	134	0.238011
	1.7.1	cellular component organization	16043	0.0042549	32	0.0568384
	1.7.2	signal transduction	7165	3.8457e-05	28	0.0497336
	1.7.3	cell growth	16049	0.0094057	8	0.0142096
	1.7.4	cell communication	7154	0.0001688	29	0.0515098
	1.7.5	cell death	8219	0.00043165	7	0.0124334
	1.7.6	cell cycle	7049	0.0058835	11	0.0195382
	1.7.7	cellular protein modification process	6464	9.7886e-09	45	0.079929
	1.8	metabolic process	8152	4.55e-05	99	0.175844
	1.8.1	protein metabolic process	19538	0.0001872	50	0.0888099
	1.9	anatomical structure development	48856	5.5718e-08	51	0.0905861
	1.9.1	multicellular organism development	7275	2.5857e-08	49	0.0870337
	1.1	transport	6810	0.0036883	28	0.0497336
	1.11	reproduction	3	1.4437e-05	32	0.0568384
	1.12	growth	40007	0.0011715	11	0.0195382
	2	molecular_function	3674	0.0104	181	0.321492
	2.1	catalytic activity	3824	0.0076102	76	0.134991
	2.1.1	transferase activity	16740	2.4195e-06	53	0.0941385
	2.1.1.2	kinase activity	16301	5.6774e-05	25	0.044405
	2.2	binding	5488	4.0891e-13	132	0.234458
	2.2.1	nucleotide binding	166	0.00022651	34	0.0603908
	2.2.2	protein binding	5515	8.3953e-14	79	0.14032
	2.2.3	nucleic acid binding	3676	0.061601	37	0.0657194
	2.2.3.1	DNA binding	3677	0.000687	30	0.053286
	2.3	transcription regulator activity	140110	2.2357e-05	29	0.0515098
	2.3.1	DNA-binding transcription factor activity	3700	7.8577e-05	26	0.0461812
	2.4	signaling receptor activity	38023	0.00025133	9	0.0159858
	3	cellular_component	5575	0.15	196	0.348135
	3.1	membrane	16020	2.4952e-06	86	0.152753
	3.1.1	plasma membrane	5886	4.6368e-11	65	0.115453
	3.2	intracellular	5622	0.00023847	167	0.296625
	3.2.1	cytoplasm	5737	0.0019522	12	0.0213144
	3.2.1.1	endosome	5768	0.01857	8	0.0142096
	3.2.1.2	cytosol	5829	0.0046078	36	0.0639432
	3.3	nucleus	5634	0.00076687	95	0.168739
down	1	biological_process	8150	0.00368	143	0.3341
	1.1	response to abiotic stimulus	9628	4.1539e-05	26	0.0607477
	1.2	response to stress	6950	0.00133	32	0.0747664
	1.3	response to endogenous stimulus	9719	0.0016181	18	0.0420561
	1.4	cellular process	9987	2.0907e-05	90	0.21028
	1.4.1	signal transduction	7165	0.0019513	18	0.0420561
	1.4.2	cell communication	7154	0.0046994	19	0.0443925
	1.4.3	cellular protein modification process	6464	2.227e-09	37	0.0864486
	1.5	metabolic process	8152	4.0666e-06	81	0.189252
	1.5.1	protein metabolic process	19538	6.656e-06	44	0.102804
	1.5.2	catabolic process	9056	0.012272	17	0.0397196
	1.6	anatomical structure development	48856	0.00030949	32	0.0747664
	1.6.1	multicellular organism development	7275	0.00065032	28	0.0654206
	1.7	reproduction	3	0.0015489	20	0.046729
	2	molecular_function	3674	0.278	132	0.308411
	2.1	catalytic activity	3824	6.3706e-06	72	0.168224
	2.1.1	transferase activity	16740	2.0252e-05	39	0.0911215
	2.1.1.2	kinase activity	16301	4.5757e-05	20	0.046729
	2.1.2	hydrolase activity	16787	0.0036738	27	0.0630841
	2.2	binding	5488	0.017129	71	0.165888
	2.2.1	nucleotide binding	166	0.00066259	26	0.0607477
	2.2.2	protein binding	5515	0.001323	38	0.088785
	3	cellular_component	5575	0.0397	153	0.357477
	3.1	membrane	16020	0.0027452	56	0.130841
	3.1.1	plasma membrane	5886	2.8319e-05	38	0.088785
	3.2	external encapsulating structure	30312	0.010023	9	0.021028
	3.2.1	cell wall	5618	0.0098647	9	0.021028
