# Supplementary material for: Integrated transcriptomic and metabolomic analyses of yellow horn (Xanthoceras sorbifolia) in response to cold stress
Source: PLoS One. 2020 Jul 24;15(7):e0236588. doi: 10.1371/journal.pone.0236588 (PMC7380624; doi:10.1371/journal.pone.0236588)
Supplement: S5 Table — (XLS) [file pone.0236588.s011.xls]

## Sheet: Table S5
Table S5. The detail information of significantly changed metabolites in X. sorbifolia under cold stress.
NO.	Compound_Name	Family	Formula	Exact_Mass	KEGG	Status	Control	LT_24h	log2FC	VIP	P-value
1	L-Valine	Amino acid	C5H11NO2	117.079	C00183	Increased	0.0687082	0.132086	0.942925	1.7116	1.642e-05
2	L-Tryptophan	Amino acid	C11H12N2O2	204.09	C00078	Increased	0.00727883	0.013658	0.90797	1.5107	0.020832
3	Glycine	Amino acid	C2H5NO2	75.032	C00037	Increased	0.00350521	0.00837975	1.2574	1.7055	7.0523e-05
4	L-Isoleucine	Amino acid	C6H13NO2	131.095	C00407	Increased	0.0338077	0.0722383	1.09541	1.7121	1.3468e-05
5	L-Lysine	Amino acid	C6H14N2O2	146.106	C00047	Increased	0.0414553	0.111753	1.43069	1.7121	1.373e-05
6	L-Proline	Amino acid	C5H9NO2	115.063	C00148	Increased	2.37762	4.41138	0.891709	1.6967	0.00021379
7	L-Tyrosine	Amino acid	C9H11NO3	181.074	C00082	Increased	0.00305864	0.00535434	0.807817	1.7046	8.1683e-05
8	L-Aspartate	Amino acid	C4H7NO4	133.037	C00049	Increased	0.951496	1.46498	0.622617	1.6846	0.0005402
9	L-Serine	Amino acid	C3H7NO3	105.043	C00065	Increased	0.0756023	0.121364	0.682841	1.5189	0.019251
10	Asparagine	Amino acid	C4H8N2O3	132.054	C00152	Increased	0.004146	0.00630302	0.604324	1.5673	0.011116
11	Pyroglutamic acid	Amino acid	C5H7NO3	129.043	C01879	Increased	0.0222624	0.396257	4.15376	1.7009	0.0001361
12	4-Aminobutanoic acid	Amino acid	C4H9NO2	103.063	C00334	Increased	1.29813	2.60104	1.00265	1.7172	8.8446e-10
13	3-Aminoisobutyric acid	Amino acid	C4H9NO2	103.063	C05519	Increased	0.000736045	0.00220378	1.58211	1.6854	0.00051279
14	L-Allothreonine	Amino acid	C4H9NO3	119.058	C05145	Increased	0.0268928	0.0382481	0.508165	1.4367	0.03786
15	Ornithine	Amino acid	C5H12N2O2	132.09	C00077	Decreased	0.0131374	0.00554896	-1.24338	1.5131	0.020374
16	D-Fructose	Sugar	C6H12O6	180.063	C02336	Increased	0.442574	2.96522	2.74415	1.7124	1.2239e-05
17	D-Glucose	Sugar	C6H12O6	180.063	C00031	Increased	3.95734	7.07249	0.837687	1.6994	0.00016277
18	D-Melezitose	Sugar	C18H32O16	504.169	C08243	Increased	0.0038516	0.00634379	0.719886	1.4281	0.040158
19	Sucrose	Sugar	C12H22O11	342.116	C00089	Increased	0.0151429	0.0260546	0.782892	1.4343	0.038497
20	D-Raffinose	Sugar	C18H32O16	504.169	C00492	Increased	0.0391708	0.116212	1.66158	1.6955	0.00024121
21	D-Talose	Sugar	C6H12O6	180.063	C06467	Increased	0.00656165	0.0175479	1.41917	1.4344	0.038469
22	Galactinol	Sugar	C12H22O11	342.116	C01235	Increased	0.124404	0.242854	0.965056	1.6821	0.00070388
23	Melibiose	Sugar	C12H22O11	342.116	C05402	Increased	0.114227	0.259223	1.18229	1.6634	0.0014633
24	L-Fucose	Sugar	C6H12O5	164.069	C01019	Increased	0.0256661	0.0524298	1.03052	1.4231	0.041512
25	Lactulose	Sugar	C12H22O11	342.116	C07064	Increased	0.000899843	0.006416	2.83393	1.6574	0.0018019
26	Fructose 6-phosphate	Sugar	C6H13O9P	260.03	C00085	Increased	0.00971272	0.0217569	1.16353	1.7148	3.215e-06
27	3,6-Anhydro-D-galactose	Sugar	C6H10O5	162.144	NA	Increased	0.0164064	0.0237088	0.531162	1.4397	0.037072
28	Lactobionic Acid	Sugar	C12H22O12	358.296	NA	Decreased	0.00179096	0.000605708	-1.56404	1.4532	0.033664
29	Threonic acid	Sugar	C4H8O5	136.103	C01620	Decreased	0.063479	0.0311659	-1.02631	1.4235	0.041392
30	Fumaric acid	Organic acid	C4H4O4	116.011	C00122	Increased	0.00646061	0.0125981	0.963459	1.6802	0.00069592
31	L-Malic acid	Organic acid	C4H6O5	134.022	C00149	Increased	1.28419	2.27523	0.825157	1.4028	0.047226
32	Maleic acid	Organic acid	C4H4O4	116.011	C01384	Increased	0.0317541	0.0602443	0.923883	1.4893	0.025265
33	3-hydroxybenzoic acid	Organic acid	C7H6O3	138.032	C00587	Increased	0.345107	0.794433	1.20288	1.5188	0.019259
34	Pyrrole-2-carboxylic acid	Organic acid	C5H4NO2	110.091	C05942	Increased	0.00250932	0.00455724	0.86086	1.6512	0.0021911
35	Palmitic acid	Organic acid	C16H32O2	256.24	C00249	Increased	0.407353	0.644536	0.661982	1.3973	0.048848
36	Quinic acid	Organic acid	C7H12O6	192.063	C00296	Increased	0.0066324	0.0151071	1.18762	1.4241	0.041245
37	Glycolic acid	Organic acid	C2H4O3	76.016	C00160	Increased	0.114094	0.22707	0.992916	1.4766	0.02809
38	Citric acid	Organic acid	C6H8O7	192.027	C00158	Decreased	3.30547	0.94364	-1.80855	1.6958	0.00023305
39	Oxamic acid	Organic acid	C2H3NO3	89.0113	C01444	Decreased	0.251938	0.0773097	-1.70435	1.687	0.00046404
40	Arachidic acid	Organic acid	C20H40O2	312.303	C06425	Decreased	0.00225176	0.00162268	-0.472675	1.4076	0.045836
41	Sorbitol	Alcohol	C6H14O6	182.079	C00794	Increased	0.00106526	0.00444506	2.061	1.6191	0.0048069
42	Phytosphingosine	Alcohol	C18H39NO3	317.293	C12144	Decreased	0.0422815	0.0179149	-1.23886	1.4235	0.041392
43	4-Hydroxyphenylethanol	Alcohol	C8H10O2	138.068	C06044	Decreased	0.01385	0.00257869	-2.42518	1.6552	0.0019399
44	Xanthosine	Purine	C10H12N4O6	284.076	C01762	Increased	0.00026639	0.109	8.67657	1.6624	0.0015184
45	Gluconic lactone	Lipid	C6H10O6	178.048	C00198	Increased	0.846886	1.70186	1.00688	1.6897	0.00038531
46	beta-Mannosylglycerate	Lipid	C9H16O9	268.079	C11544	Increased	0.00135496	0.00394796	1.54286	1.6206	0.0046656
47	Phosphate		H3PO4	97.9769	C00009	Increased	0.53034	1.43019	1.43122	1.6869	0.00046645
48	Hydroquinone		C6H6O2	110.037	C00530	Increased	6.46705	10.8118	0.741424	1.6717	0.001049
49	D-Catechin		C15H14O6	290.079	C06562	Increased	0.393023	0.740694	0.914263	1.6579	0.0017755
50	4-Hydroxybenzyl cyanide		C8H7NO	133.053	C03766	Decreased	0.154773	0.0655669	-1.23912	1.6987	0.00017561
51	4-Hydroxymandelonitrile		C8H7NO2	149.048	C00650	Decreased	0.940267	0.490668	-0.938324	1.6748	0.00090985
